# Supplementary material for: Predictive Signatures for Responses to Checkpoint Blockade in Small-Cell Lung Cancer in Second-Line Therapy Do Not Predict Responses in First-Line Patients
Source: Cancers (Basel). 2024 Aug 8;16(16):2795. doi: 10.3390/cancers16162795 (PMC11353197; doi:10.3390/cancers16162795)
Supplement: Supplementary file 1 [file cancers-16-02795-s001.zip]

Archive with 1 entries (1 files):
- cancers-3117519-supplementary.pdf
